# Supplementary material for: Use of Accelerometer Activity Monitors to Detect Changes in Pruritic Behaviors: Interim Clinical Data on 6 Dogs
Source: Sensors (Basel). 2018 Jan 16;18(1):249. doi: 10.3390/s18010249 (PMC5795410; doi:10.3390/s18010249)
Supplement: Supplementary file 1 [file sensors-18-00249-s001.zip › sensors-253121-supplementary/Table S3 Data file.csv]

dog	VisitID	Clinic	Scratching	Shaking	sleepQuality	DermDisruptiveOwn	DOverallCoatVet	DOverallSkinVet	QualityOfLifeOwn	DScratchesOwn	DScratchesEarsOwn	CurrentClinicalSignsVet	BFI	Weight	daylight	pollen	Apoquel	Benadryl	Hydroxyzine	dayId
1	1	3	61	74	36	30	40	30	9	67	15	29	20	44.3	0.452314815	247	0	0	0	-13
1	1	3	77	61	42	30	40	30	9	67	15	29	20	44.3	0.453981481	487	0	0	0	-12
1	1	3	58	63	50	30	40	30	9	67	15	29	20	44.3	0.455659722	1187	0	0	0	-11
1	1	3	55	107	44	30	40	30	9	67	15	29	20	44.3	0.457349537	3290	0	0	0	-10
1	1	3	34	37	56	30	40	30	9	67	15	29	20	44.3	0.459039352	1171	0	0	0	-9
1	1	3	9	14	92	30	40	30	9	67	15	29	20	44.3	0.460740741	2643	0	0	0	-8
1	1	3	4	0	100	30	40	30	9	67	15	29	20	44.3	0.462453704	1013	0	0	0	-7
1	1	3	29	105	58	30	40	30	9	67	15	29	20	44.3	0.464166667	2286	0	0	0	-6
1	1	3	53	52	46	30	40	30	9	67	15	29	20	44.3	0.46587963	143	0	0	0	-5
1	1	3	68	134	28	30	40	30	9	67	15	29	20	44.3	0.467604167	236	0	0	0	-4
1	1	3	56	131	100	30	40	30	9	67	15	29	20	44.3	0.469340278	293	0	0	0	-3
1	1	3	27	45	48	30	40	30	9	67	15	29	20	44.3	0.471076389	1413	0	0	0	-2
1	1	3	32	76	40	30	40	30	9	67	15	29	20	44.3	0.472824074	771	0	0	0	-1
1	2	3	57	122	42	17	10	9	10	38	13	11	20	46.3	0.474571759	72	0	0	0	0
1	2	3	91	151	38	17	10	9	10	38	13	11	20	46.3	0.476319444	151	0	0	0	1
1	2	3	89	53	32	17	10	9	10	38	13	11	20	46.3	0.47806713	769	0	0	0	2
1	2	3	93	109	48	17	10	9	10	38	13	11	20	46.3	0.479826389	924	0	0	0	3
1	2	3	71	58	44	17	10	9	10	38	13	11	20	46.3	0.481597222	306	0	0	0	4
1	2	3	59	83	38	17	10	9	10	38	13	11	20	46.3	0.483356481	391	0	0	0	5
1	2	3	33	38	48	17	10	9	10	38	13	11	20	46.3	0.485115741	38	0	0	0	6
1	2	3	86	167	46	17	10	9	10	38	13	11	20	46.3	0.486886574	78	0	0	0	7
1	2	3	90	66	40	17	10	9	10	38	13	11	20	46.3	0.488657407	36	0	0	0	8
1	2	3	68	76	70	17	10	9	10	38	13	11	20	46.3	0.490439815	100	0	0	0	9
1	2	3	58	56	46	17	10	9	10	38	13	11	20	46.3	0.492210648	31	0	0	0	10
1	2	3	80	100	54	17	10	9	10	38	13	11	20	46.3	0.493981481	49	0	0	0	11
1	2	3	95	81	46	17	10	9	10	38	13	11	20	46.3	0.495763889	2	0	0	0	12
1	2	3	74	99	52	17	10	9	10	38	13	11	20	46.3	0.497534722	10	0	0	0	13
1	2	3	55	74	24	17	10	9	10	38	13	11	20	46.3	0.49931713	133	0	0	0	14
1	2	3	83	118	50	17	10	9	10	38	13	11	20	46.3	0.501099537	380	0	0	0	15
1	2	3	97	143	40	17	10	9	10	38	13	11	20	46.3	0.50287037	198	0	0	0	16
1	2	3	93	66	42	17	10	9	10	38	13	11	20	46.3	0.504652778	269	0	0	0	17
1	2	3	53	58	54	17	10	9	10	38	13	11	20	46.3	0.506435185	821	0	0	0	18
1	2	3	43	36	36	17	10	9	10	38	13	11	20	46.3	0.508217593	553	0	0	0	19
1	2	3	76	76	58	17	10	9	10	38	13	11	20	46.3	0.509988426	68	0	0	0	20
1	2	3	49	31	44	17	10	9	10	38	13	11	20	46.3	0.511770833	224	0	0	0	21
1	2	3	99	75	62	17	10	9	10	38	13	11	20	46.3	0.513541667	819	0	0	0	22
1	2	3	69	95	38	17	10	9	10	38	13	11	20	46.3	0.517094907	92	0	0	0	24
1	2	3	67	86	44	17	10	9	10	38	13	11	20	46.3	0.518865741	80	0	0	0	25
1	2	3	97	55	46	17	10	9	10	38	13	11	20	46.3	0.520636574	43	0	0	0	26
1	2	3	68	55	100	17	10	9	10	38	13	11	20	46.3	0.522395833	66	0	0	0	27
1	3	3	72	68	90	5	0	0	10	15	10	0	20	44	0.524166667	42	0	0	0	28
1	3	3	74	64	86	5	0	0	10	15	10	0	20	44	0.525925926	64	0	0	0	29
1	3	3	84	74	88	5	0	0	10	15	10	0	20	44	0.53119213	208	0	0	0	32
1	3	3	75	49	88	5	0	0	10	15	10	0	20	44	0.532939815	95	0	0	0	33
1	3	3	95	106	92	5	0	0	10	15	10	0	20	44	0.534675926	33	0	0	0	34
1	3	3	43	31	84	5	0	0	10	15	10	0	20	44	0.536423611	209	0	0	0	35
1	3	3	57	53	86	5	0	0	10	15	10	0	20	44	0.538148148	18	0	0	0	36
1	3	3	106	39	94	5	0	0	10	15	10	0	20	44	0.539884259	NA	0	0	0	37
1	3	3	73	62	86	5	0	0	10	15	10	0	20	44	0.541608796	928	0	0	0	38
1	3	3	95	81	88	5	0	0	10	15	10	0	20	44	0.545034722	432	0	0	0	40
1	3	3	78	95	90	5	0	0	10	15	10	0	20	44	0.546736111	1799	0	0	0	41
1	3	3	54	42	66	5	0	0	10	15	10	0	20	44	0.5484375	3457	0	0	0	42
1	3	3	67	71	86	5	0	0	10	15	10	0	20	44	0.550127315	2082	0	0	0	43
1	3	3	90	48	90	5	0	0	10	15	10	0	20	44	0.55181713	NA	0	0	0	44
1	3	3	25	47	100	5	0	0	10	15	10	0	20	44	0.55349537	2111	0	0	0	45
1	3	3	0	0	100	5	0	0	10	15	10	0	20	44	0.555162037	2583	0	0	0	46
1	3	3	0	0	100	5	0	0	10	15	10	0	20	44	0.556828704	2976	0	0	0	47
1	3	3	15	36	82	5	0	0	10	15	10	0	20	44	0.558483796	3213	0	0	0	48
1	3	3	53	44	86	5	0	0	10	15	10	0	20	44	0.560127315	1561	0	0	0	49
1	3	3	90	60	94	5	0	0	10	15	10	0	20	44	0.561759259	1291	0	0	0	50
1	3	3	64	74	92	5	0	0	10	15	10	0	20	44	0.56337963	NA	0	0	0	51
1	3	3	76	64	86	5	0	0	10	15	10	0	20	44	0.565	700	0	0	0	52
1	3	3	30	45	84	5	0	0	10	15	10	0	20	44	0.568194444	757	0	0	0	54
1	3	3	32	79	92	5	0	0	10	15	10	0	20	44	0.569768519	834	0	0	0	55
6	1	1	5	15	70	23	30	30	9	56	31	30	40	64.8	0.423240741	5	0	0	0	-11
6	1	1	39	45	54	23	30	30	9	56	31	30	40	64.8	0.421875	2	0	0	0	-10
6	1	1	23	63	62	23	30	30	9	56	31	30	40	64.8	0.420532407	7	0	0	0	-9
6	1	1	37	47	38	23	30	30	9	56	31	30	40	64.8	0.419212963	13	0	0	0	-8
6	1	1	38	43	50	23	30	30	9	56	31	30	40	64.8	0.417916667	4	0	0	0	-7
6	1	1	53	57	36	23	30	30	9	56	31	30	40	64.8	0.416655093	10	0	0	0	-6
6	1	1	57	64	38	23	30	30	9	56	31	30	40	64.8	0.415405093	62	0	0	0	-5
6	1	1	29	42	64	23	30	30	9	56	31	30	40	64.8	0.414178241	21	0	0	0	-4
6	1	1	30	56	44	23	30	30	9	56	31	30	40	64.8	0.412986111	1	0	0	0	-3
6	1	1	42	56	66	23	30	30	9	56	31	30	40	64.8	0.411805556	8	0	0	0	-2
6	1	1	56	41	54	23	30	30	9	56	31	30	40	64.8	0.410671296	15	0	0	0	-1
6	2	1	44	45	52	17	11	26	8	36	31	26	40	67.2	0.409548611	13	0	0	0	0
6	2	1	19	34	34	17	11	26	8	36	31	26	40	67.2	0.408460648	6	0	0	0	1
6	2	1	15	33	100	17	11	26	8	36	31	26	40	67.2	0.407407407	8	0	0	0	2
6	2	1	16	24	46	17	11	26	8	36	31	26	40	67.2	0.406377315	3	0	0	0	3
6	2	1	31	40	38	17	11	26	8	36	31	26	40	67.2	0.405381944	2	0	0	0	4
6	2	1	41	44	44	17	11	26	8	36	31	26	40	67.2	0.404421296	4	0	0	0	5
6	2	1	32	41	60	17	11	26	8	36	31	26	40	67.2	0.40349537	9	0	0	0	6
6	2	1	24	31	52	17	11	26	8	36	31	26	40	67.2	0.402592593	13	0	0	0	7
6	2	1	20	30	46	17	11	26	8	36	31	26	40	67.2	0.401736111	6	0	0	0	8
6	2	1	32	31	50	17	11	26	8	36	31	26	40	67.2	0.400902778	3	0	0	0	9
6	2	1	15	58	30	17	11	26	8	36	31	26	40	67.2	0.400115741	3	0	0	0	10
6	2	1	10	41	52	17	11	26	8	36	31	26	40	67.2	0.399363426	10	0	0	0	11
6	2	1	35	46	32	17	11	26	8	36	31	26	40	67.2	0.398645833	1	0	0	0	12
6	2	1	25	40	32	17	11	26	8	36	31	26	40	67.2	0.397962963	3	0	0	0	13
6	2	1	39	42	44	17	11	26	8	36	31	26	40	67.2	0.397326389	3	0	0	0	14
6	2	1	20	35	34	17	11	26	8	36	31	26	40	67.2	0.396724537	3	0	0	0	15
6	2	1	30	37	42	17	11	26	8	36	31	26	40	67.2	0.396157407	1	0	0	0	16
6	2	1	20	33	18	17	11	26	8	36	31	26	40	67.2	0.395648148	NA	0	0	0	17
6	2	1	18	35	34	17	11	26	8	36	31	26	40	67.2	0.395162037	3	0	0	0	18
6	2	1	34	48	40	17	11	26	8	36	31	26	40	67.2	0.394722222	3	0	0	0	19
6	2	1	34	48	40	17	11	26	8	36	31	26	40	67.2	0.394722222	3	0	0	0	19
6	2	1	16	39	40	17	11	26	8	36	31	26	40	67.2	0.394328704	NA	0	0	0	20
6	2	1	35	42	44	17	11	26	8	36	31	26	40	67.2	0.393969907	2	0	0	0	21
6	2	1	34	41	40	17	11	26	8	36	31	26	40	67.2	0.393657407	3	0	0	0	22
6	2	1	16	41	40	17	11	26	8	36	31	26	40	67.2	0.393391204	1	0	0	0	23
6	2	1	24	37	28	17	11	26	8	36	31	26	40	67.2	0.393159722	6	0	0	0	24
6	2	1	15	38	50	17	11	26	8	36	31	26	40	67.2	0.392986111	21	0	0	0	25
6	2	1	41	40	46	17	11	26	8	36	31	26	40	67.2	0.392847222	9	0	0	0	26
6	2	1	51	32	44	17	11	26	8	36	31	26	40	67.2	0.392743056	3	0	0	0	27
6	3	1	21	39	44	11	1	1	9	21	36	1	40	71.4	0.392696759	3	32	0	0	28
6	3	1	25	45	58	11	1	1	9	21	36	1	40	71.4	0.392685185	7	32	0	0	29
6	3	1	25	58	30	11	1	1	9	21	36	1	40	71.4	0.392719907	2	32	0	0	30
6	3	1	14	42	14	11	1	1	9	21	36	1	40	71.4	0.392800926	9	32	0	0	31
6	3	1	26	53	58	11	1	1	9	21	36	1	40	71.4	0.392928241	1	32	0	0	32
6	3	1	14	35	42	11	1	1	9	21	36	1	40	71.4	0.393101852	3	32	0	0	33
6	3	1	36	38	28	11	1	1	9	21	36	1	40	71.4	0.393310185	14	32	0	0	34
6	3	1	42	29	46	11	1	1	9	21	36	1	40	71.4	0.393564815	2	16	0	0	35
6	3	1	49	42	36	11	1	1	9	21	36	1	40	71.4	0.393865741	36	16	0	0	36
6	3	1	43	47	54	11	1	1	9	21	36	1	40	71.4	0.394201389	5	16	0	0	37
6	3	1	28	52	48	11	1	1	9	21	36	1	40	71.4	0.394583333	19	16	0	0	38
6	3	1	30	50	32	11	1	1	9	21	36	1	40	71.4	0.395011574	140	16	0	0	39
6	3	1	55	57	42	11	1	1	9	21	36	1	40	71.4	0.395486111	NA	16	0	0	40
6	3	1	30	45	42	11	1	1	9	21	36	1	40	71.4	0.39599537	NA	16	0	0	41
6	3	1	34	35	58	11	1	1	9	21	36	1	40	71.4	0.396539352	NA	16	0	0	42
6	3	1	57	45	50	11	1	1	9	21	36	1	40	71.4	0.39712963	NA	16	0	0	43
6	3	1	19	49	62	11	1	1	9	21	36	1	40	71.4	0.39775463	NA	16	0	0	44
6	3	1	16	56	100	11	1	1	9	21	36	1	40	71.4	0.398425926	NA	16	0	0	45
6	3	1	20	28	50	11	1	1	9	21	36	1	40	71.4	0.399143519	NA	16	0	0	46
6	3	1	55	43	56	11	1	1	9	21	36	1	40	71.4	0.399884259	NA	16	0	0	47
6	3	1	65	46	46	11	1	1	9	21	36	1	40	71.4	0.400671296	NA	32	0	0	48
6	3	1	52	41	50	11	1	1	9	21	36	1	40	71.4	0.401481481	NA	32	0	0	49
6	3	1	57	54	40	11	1	1	9	21	36	1	40	71.4	0.402349537	NA	32	0	0	50
6	3	1	49	52	46	11	1	1	9	21	36	1	40	71.4	0.403240741	NA	32	0	0	51
6	3	1	49	69	62	11	1	1	9	21	36	1	40	71.4	0.404155093	NA	32	0	0	52
6	3	1	47	64	52	11	1	1	9	21	36	1	40	71.4	0.405115741	NA	32	0	0	53
6	3	1	63	41	40	11	1	1	9	21	36	1	40	71.4	0.406111111	NA	32	0	0	54
6	3	1	84	69	56	11	1	1	9	21	36	1	40	71.4	0.407141204	NA	32	0	0	55
3	1	1	47	52	40	50	41	41	9	70	20	10	30	39.6	0.424618056	4	0	75	0	-13
3	1	1	60	22	50	50	41	41	9	70	20	10	30	39.6	0.423240741	5	0	75	0	-12
3	1	1	37	28	46	50	41	41	9	70	20	10	30	39.6	0.421875	2	0	75	0	-11
3	1	1	32	26	30	50	41	41	9	70	20	10	30	39.6	0.420532407	7	0	75	0	-10
3	1	1	20	11	46	50	41	41	9	70	20	10	30	39.6	0.419212963	13	0	75	0	-9
3	1	1	33	30	48	50	41	41	9	70	20	10	30	39.6	0.417916667	4	0	75	0	-8
3	1	1	30	32	54	50	41	41	9	70	20	10	30	39.6	0.416655093	10	8	75	0	-7
3	1	1	32	31	44	50	41	41	9	70	20	10	30	39.6	0.415405093	62	8	75	0	-6
3	1	1	18	21	54	50	41	41	9	70	20	10	30	39.6	0.414178241	21	8	75	0	-5
3	1	1	39	33	62	50	41	41	9	70	20	10	30	39.6	0.412986111	1	8	75	0	-4
3	1	1	25	15	40	50	41	41	9	70	20	10	30	39.6	0.411805556	8	8	75	0	-3
3	1	1	10	13	54	50	41	41	9	70	20	10	30	39.6	0.410671296	15	8	75	0	-2
3	1	1	45	37	32	50	41	41	9	70	20	10	30	39.6	0.409548611	13	8	75	0	-1
3	2	1	25	29	56	20	16	21	10	15	0	6	30	39	0.408460648	6	0	75	0	0
3	2	1	36	35	52	20	16	21	10	15	0	6	30	39	0.407407407	8	0	75	0	1
3	2	1	10	18	38	20	16	21	10	15	0	6	30	39	0.406377315	3	0	75	0	2
3	2	1	35	29	46	20	16	21	10	15	0	6	30	39	0.405381944	2	0	75	0	3
3	2	1	23	23	52	20	16	21	10	15	0	6	30	39	0.404421296	4	0	75	0	4
3	2	1	43	27	64	20	16	21	10	15	0	6	30	39	0.40349537	9	0	75	0	5
3	2	1	51	28	48	20	16	21	10	15	0	6	30	39	0.402592593	13	0	75	0	6
3	2	1	9	14	46	20	16	21	10	15	0	6	30	39	0.401736111	6	0	75	0	7
3	2	1	34	30	58	20	16	21	10	15	0	6	30	39	0.400902778	3	0	75	0	8
3	2	1	57	39	44	20	16	21	10	15	0	6	30	39	0.400115741	3	0	75	0	9
3	2	1	25	39	20	20	16	21	10	15	0	6	30	39	0.399363426	10	0	75	0	10
3	2	1	3	3	60	20	16	21	10	15	0	6	30	39	0.397962963	3	0	75	0	12
3	2	1	28	27	54	20	16	21	10	15	0	6	30	39	0.397326389	3	0	75	0	13
3	2	1	12	10	34	20	16	21	10	15	0	6	30	39	0.396724537	3	0	75	0	14
3	2	1	14	12	58	20	16	21	10	15	0	6	30	39	0.396157407	1	0	75	0	15
3	2	1	40	38	100	20	16	21	10	15	0	6	30	39	0.395648148	NA	0	75	0	16
3	2	1	3	3	38	20	16	21	10	15	0	6	30	39	0.395162037	3	0	75	0	17
3	2	1	35	27	54	20	16	21	10	15	0	6	30	39	0.394722222	3	0	75	0	18
3	2	1	32	23	60	20	16	21	10	15	0	6	30	39	0.394328704	NA	0	75	0	19
3	2	1	25	28	46	20	16	21	10	15	0	6	30	39	0.393969907	2	0	75	0	20
3	2	1	27	28	62	20	16	21	10	15	0	6	30	39	0.393657407	3	0	75	0	21
3	2	1	26	28	54	20	16	21	10	15	0	6	30	39	0.393391204	1	0	75	0	22
3	2	1	14	21	44	20	16	21	10	15	0	6	30	39	0.392986111	21	0	75	0	24
3	2	1	55	26	100	20	16	21	10	15	0	6	30	39	0.392847222	9	0	75	0	25
3	3	1	18	30	40	0	1	11	10	10	0	4	30	39.8	0.392696759	3	0	0	0	27
3	3	1	15	8	56	0	1	11	10	10	0	4	30	39.8	0.392685185	7	0	0	0	28
3	3	1	8	22	44	0	1	11	10	10	0	4	30	39.8	0.392719907	2	0	0	0	29
3	3	1	26	21	48	0	1	11	10	10	0	4	30	39.8	0.392800926	9	0	0	0	30
3	3	1	19	25	46	0	1	11	10	10	0	4	30	39.8	0.392928241	1	0	0	0	31
3	3	1	11	25	48	0	1	11	10	10	0	4	30	39.8	0.393101852	3	0	0	0	32
3	3	1	6	24	44	0	1	11	10	10	0	4	30	39.8	0.393310185	14	0	0	0	33
3	3	1	51	50	54	0	1	11	10	10	0	4	30	39.8	0.393564815	2	0	0	0	34
3	3	1	17	14	38	0	1	11	10	10	0	4	30	39.8	0.393865741	36	0	0	0	35
3	3	1	48	34	44	0	1	11	10	10	0	4	30	39.8	0.394201389	5	0	0	0	36
3	3	1	20	23	48	0	1	11	10	10	0	4	30	39.8	0.394583333	19	0	0	0	37
3	3	1	15	33	64	0	1	11	10	10	0	4	30	39.8	0.395011574	140	0	0	0	38
3	3	1	6	10	44	0	1	11	10	10	0	4	30	39.8	0.395486111	NA	0	0	0	39
3	3	1	5	26	44	0	1	11	10	10	0	4	30	39.8	0.39599537	NA	0	0	0	40
3	3	1	45	32	56	0	1	11	10	10	0	4	30	39.8	0.396539352	NA	0	0	0	41
3	3	1	33	31	60	0	1	11	10	10	0	4	30	39.8	0.39712963	NA	0	0	0	42
3	3	1	8	16	52	0	1	11	10	10	0	4	30	39.8	0.39775463	NA	0	0	0	43
3	3	1	21	24	52	0	1	11	10	10	0	4	30	39.8	0.398425926	NA	0	0	0	44
3	3	1	7	8	60	0	1	11	10	10	0	4	30	39.8	0.399884259	NA	0	0	0	46
3	3	1	29	26	52	0	1	11	10	10	0	4	30	39.8	0.400671296	NA	0	0	0	47
3	3	1	32	31	58	0	1	11	10	10	0	4	30	39.8	0.401481481	NA	0	0	0	48
3	3	1	3	10	40	0	1	11	10	10	0	4	30	39.8	0.402349537	NA	0	0	0	49
3	3	1	50	28	100	0	1	11	10	10	0	4	30	39.8	0.403240741	NA	0	0	0	50
3	3	1	19	15	46	0	1	11	10	10	0	4	30	39.8	0.404155093	NA	0	0	0	51
3	3	1	27	28	28	0	1	11	10	10	0	4	30	39.8	0.405115741	NA	0	0	0	52
3	3	1	70	35	42	0	1	11	10	10	0	4	30	39.8	0.406111111	NA	0	0	0	53
3	3	1	20	18	52	0	1	11	10	10	0	4	30	39.8	0.407141204	NA	0	0	0	54
2	1	2	217	1	32	70	15	15	5	80	71	20	30	20.9	0.415405093	62	0	0	0	-13
2	1	2	395	3	38	70	15	15	5	80	71	20	30	20.9	0.414178241	21	0	0	0	-12
2	1	2	298	0	32	70	15	15	5	80	71	20	30	20.9	0.412986111	1	0	0	0	-11
2	1	2	370	11	18	70	15	15	5	80	71	20	30	20.9	0.411805556	8	0	0	0	-10
2	1	2	284	8	16	70	15	15	5	80	71	20	30	20.9	0.410671296	15	0	0	0	-9
2	1	2	459	8	48	70	15	15	5	80	71	20	30	20.9	0.409548611	13	0	0	0	-8
2	1	2	404	9	32	70	15	15	5	80	71	20	30	20.9	0.408460648	6	0	0	0	-7
2	1	2	295	3	100	70	15	15	5	80	71	20	30	20.9	0.407407407	8	0	0	0	-6
2	1	2	220	12	28	70	15	15	5	80	71	20	30	20.9	0.406377315	3	0	0	0	-5
2	1	2	297	19	30	70	15	15	5	80	71	20	30	20.9	0.405381944	2	0	0	0	-4
2	1	2	314	16	44	70	15	15	5	80	71	20	30	20.9	0.404421296	4	0	0	0	-3
2	1	2	339	13	46	70	15	15	5	80	71	20	30	20.9	0.40349537	9	0	0	0	-2
2	1	2	250	23	46	70	15	15	5	80	71	20	30	20.9	0.402592593	13	0	0	0	-1
2	2	2	338	19	100	60	5	5	6	60	60	15	40	23.1	0.401736111	6	0	0	0	0
2	2	2	274	17	54	60	5	5	6	60	60	15	40	23.1	0.400902778	3	0	0	0	1
2	2	2	222	17	100	60	5	5	6	60	60	15	40	23.1	0.400115741	3	0	0	0	2
2	2	2	272	18	34	60	5	5	6	60	60	15	40	23.1	0.399363426	10	0	0	0	3
2	2	2	271	19	100	60	5	5	6	60	60	15	40	23.1	0.398645833	1	0	0	0	4
2	2	2	263	19	48	60	5	5	6	60	60	15	40	23.1	0.397962963	3	0	0	0	5
2	2	2	229	17	50	60	5	5	6	60	60	15	40	23.1	0.397326389	3	0	0	0	6
2	2	2	213	16	36	60	5	5	6	60	60	15	40	23.1	0.396724537	3	0	0	0	7
2	2	2	175	16	100	60	5	5	6	60	60	15	40	23.1	0.396157407	1	0	0	0	8
2	2	2	230	18	48	60	5	5	6	60	60	15	40	23.1	0.395648148	NA	0	0	0	9
2	2	2	134	12	100	60	5	5	6	60	60	15	40	23.1	0.395162037	3	0	0	0	10
2	2	2	153	18	56	60	5	5	6	60	60	15	40	23.1	0.394722222	3	0	0	0	11
2	2	2	335	29	56	60	5	5	6	60	60	15	40	23.1	0.394328704	NA	0	0	0	12
2	2	2	164	11	50	60	5	5	6	60	60	15	40	23.1	0.393969907	2	0	0	0	13
2	2	2	133	19	52	60	5	5	6	60	60	15	40	23.1	0.393657407	3	0	0	0	14
2	2	2	148	23	100	60	5	5	6	60	60	15	40	23.1	0.393391204	1	0	0	0	15
2	2	2	214	44	50	60	5	5	6	60	60	15	40	23.1	0.393159722	6	0	0	0	16
2	2	2	207	46	56	60	5	5	6	60	60	15	40	23.1	0.392986111	21	0	0	0	17
2	2	2	109	34	100	60	5	5	6	60	60	15	40	23.1	0.392847222	9	0	0	0	18
2	2	2	162	40	58	60	5	5	6	60	60	15	40	23.1	0.392743056	3	0	0	0	19
2	2	2	123	35	58	60	5	5	6	60	60	15	40	23.1	0.392696759	3	0	0	0	20
2	2	2	133	30	46	60	5	5	6	60	60	15	40	23.1	0.392685185	7	0	0	0	21
2	2	2	82	23	54	60	5	5	6	60	60	15	40	23.1	0.392719907	2	0	0	0	22
2	2	2	157	38	52	60	5	5	6	60	60	15	40	23.1	0.392800926	9	0	0	0	23
2	2	2	38	6	52	60	5	5	6	60	60	15	40	23.1	0.392928241	1	0	0	0	24
2	2	2	129	19	42	60	5	5	6	60	60	15	40	23.1	0.393101852	3	0	0	0	25
2	2	2	139	20	38	60	5	5	6	60	60	15	40	23.1	0.393310185	14	0	0	0	26
2	2	2	103	24	100	60	5	5	6	60	60	15	40	23.1	0.393564815	2	0	0	0	27
2	2	2	79	33	62	60	5	5	6	60	60	15	40	23.1	0.393865741	36	0	0	0	28
2	2	2	77	38	48	60	5	5	6	60	60	15	40	23.1	0.394201389	5	0	0	0	29
2	2	2	61	27	48	60	5	5	6	60	60	15	40	23.1	0.394583333	19	0	0	0	30
2	2	2	131	23	48	60	5	5	6	60	60	15	40	23.1	0.395011574	140	0	0	0	31
2	2	2	89	33	100	60	5	5	6	60	60	15	40	23.1	0.395486111	NA	0	0	0	32
2	2	2	71	12	56	60	5	5	6	60	60	15	40	23.1	0.39599537	NA	0	0	0	33
2	2	2	37	20	64	60	5	5	6	60	60	15	40	23.1	0.396539352	NA	0	0	0	34
2	3	2	68	38	56	69	3	3	7	85	60	10	40	23	0.39712963	NA	0	0	0	35
2	3	2	65	23	60	69	3	3	7	85	60	10	40	23	0.39775463	NA	0	0	0	36
2	3	2	73	28	56	69	3	3	7	85	60	10	40	23	0.398425926	NA	0	0	0	37
2	3	2	47	31	100	69	3	3	7	85	60	10	40	23	0.399143519	NA	0	0	0	38
2	3	2	42	17	46	69	3	3	7	85	60	10	40	23	0.399884259	NA	0	0	0	39
2	3	2	28	17	52	69	3	3	7	85	60	10	40	23	0.400671296	NA	0	0	0	40
2	3	2	35	24	56	69	3	3	7	85	60	10	40	23	0.401481481	NA	0	0	0	41
2	3	2	58	16	62	69	3	3	7	85	60	10	40	23	0.402349537	NA	0	0	0	42
2	3	2	22	22	54	69	3	3	7	85	60	10	40	23	0.403240741	NA	0	0	0	43
2	3	2	84	44	100	69	3	3	7	85	60	10	40	23	0.404155093	NA	0	0	0	44
2	3	2	17	19	48	69	3	3	7	85	60	10	40	23	0.405115741	NA	0	0	0	45
2	3	2	24	1	56	69	3	3	7	85	60	10	40	23	0.406111111	NA	0	0	0	46
2	3	2	35	6	100	69	3	3	7	85	60	10	40	23	0.407141204	NA	0	0	0	47
2	3	2	29	4	52	69	3	3	7	85	60	10	40	23	0.408194444	NA	0	0	0	48
2	3	2	14	7	62	69	3	3	7	85	60	10	40	23	0.409282407	NA	0	0	0	49
2	3	2	47	8	50	69	3	3	7	85	60	10	40	23	0.410393519	NA	0	0	0	50
2	3	2	47	11	56	69	3	3	7	85	60	10	40	23	0.411539352	NA	0	0	0	51
2	3	2	67	12	100	69	3	3	7	85	60	10	40	23	0.412719907	NA	0	0	0	52
2	3	2	55	16	46	69	3	3	7	85	60	10	40	23	0.413923611	NA	0	0	0	53
2	3	2	37	14	68	69	3	3	7	85	60	10	40	23	0.415150463	NA	0	0	0	54
2	3	2	44	11	72	69	3	3	7	85	60	10	40	23	0.416400463	NA	0	0	0	55
2	3	2	33	13	54	69	3	3	7	85	60	10	40	23	0.417685185	1	0	0	0	56
4	1	2	21	34	48	20	10	10	7	50	70	10	20	70.5	0.414178241	21	0	0	0	-13
4	1	2	22	33	66	20	10	10	7	50	70	10	20	70.5	0.412986111	1	0	0	0	-12
4	1	2	8	33	56	20	10	10	7	50	70	10	20	70.5	0.411805556	8	0	0	0	-11
4	1	2	2	18	50	20	10	10	7	50	70	10	20	70.5	0.410671296	15	0	0	0	-10
4	1	2	32	24	34	20	10	10	7	50	70	10	20	70.5	0.409548611	13	0	0	0	-9
4	1	2	36	41	50	20	10	10	7	50	70	10	20	70.5	0.408460648	6	0	0	0	-8
4	1	2	23	32	52	20	10	10	7	50	70	10	20	70.5	0.407407407	8	0	0	0	-7
4	1	2	9	31	56	20	10	10	7	50	70	10	20	70.5	0.406377315	3	0	0	0	-6
4	1	2	35	42	100	20	10	10	7	50	70	10	20	70.5	0.405381944	2	0	0	0	-5
4	1	2	0	0	40	20	10	10	7	50	70	10	20	70.5	0.404421296	4	0	0	0	-4
4	1	2	32	47	30	20	10	10	7	50	70	10	20	70.5	0.40349537	9	0	0	0	-3
4	1	2	32	49	40	20	10	10	7	50	70	10	20	70.5	0.402592593	13	0	0	0	-2
4	1	2	20	34	52	20	10	10	7	50	70	10	20	70.5	0.401736111	6	0	0	0	-1
4	2	2	49	81	46	9	5	5	8	51	11	5	30	76	0.400902778	3	0	0	0	0
4	2	2	13	32	90	9	5	5	8	51	11	5	30	76	0.400115741	3	0	0	0	1
4	2	2	18	10	100	9	5	5	8	51	11	5	30	76	0.399363426	10	0	0	0	2
4	2	2	0	0	54	9	5	5	8	51	11	5	30	76	0.398645833	1	0	0	0	3
4	2	2	31	51	56	9	5	5	8	51	11	5	30	76	0.397962963	3	0	0	0	4
4	2	2	40	39	56	9	5	5	8	51	11	5	30	76	0.397326389	3	0	0	0	5
4	2	2	32	42	64	9	5	5	8	51	11	5	30	76	0.396724537	3	0	0	0	6
4	2	2	55	53	50	9	5	5	8	51	11	5	30	76	0.396157407	1	0	0	0	7
4	2	2	28	43	68	9	5	5	8	51	11	5	30	76	0.395648148	NA	0	0	0	8
4	2	2	29	70	56	9	5	5	8	51	11	5	30	76	0.395162037	3	0	0	0	9
4	2	2	8	24	56	9	5	5	8	51	11	5	30	76	0.394722222	3	0	0	0	10
4	2	2	19	41	56	9	5	5	8	51	11	5	30	76	0.394328704	NA	0	0	0	11
4	2	2	36	46	42	9	5	5	8	51	11	5	30	76	0.393969907	2	0	0	0	12
4	2	2	64	34	48	9	5	5	8	51	11	5	30	76	0.393657407	3	0	0	0	13
4	2	2	14	38	58	9	5	5	8	51	11	5	30	76	0.393391204	1	0	0	0	14
4	2	2	28	78	58	9	5	5	8	51	11	5	30	76	0.393159722	6	0	0	0	15
4	2	2	25	78	60	9	5	5	8	51	11	5	30	76	0.392986111	21	0	0	0	16
4	2	2	5	37	62	9	5	5	8	51	11	5	30	76	0.392847222	9	0	0	0	17
4	2	2	18	42	64	9	5	5	8	51	11	5	30	76	0.392743056	3	0	0	0	18
4	2	2	20	62	62	9	5	5	8	51	11	5	30	76	0.392696759	3	0	0	0	19
4	2	2	19	44	62	9	5	5	8	51	11	5	30	76	0.392685185	7	0	0	0	20
4	2	2	12	26	52	9	5	5	8	51	11	5	30	76	0.392719907	2	0	0	0	21
4	2	2	29	46	46	9	5	5	8	51	11	5	30	76	0.392800926	9	0	0	0	22
4	2	2	33	54	52	9	5	5	8	51	11	5	30	76	0.392928241	1	0	0	0	23
4	2	2	14	49	62	9	5	5	8	51	11	5	30	76	0.393101852	3	0	0	0	24
4	2	2	21	73	56	9	5	5	8	51	11	5	30	76	0.393310185	14	0	0	0	25
4	2	2	15	58	42	9	5	5	8	51	11	5	30	76	0.393564815	2	0	0	0	26
4	2	2	41	67	56	9	5	5	8	51	11	5	30	76	0.393865741	36	0	0	0	27
4	2	2	19	78	60	9	5	5	8	51	11	5	30	76	0.394201389	5	0	0	0	28
4	2	2	12	60	48	9	5	5	8	51	11	5	30	76	0.394583333	19	0	0	0	29
4	2	2	21	54	64	9	5	5	8	51	11	5	30	76	0.395011574	140	0	0	0	30
4	2	2	20	71	100	9	5	5	8	51	11	5	30	76	0.395486111	NA	0	0	0	31
4	2	2	14	40	54	9	5	5	8	51	11	5	30	76	0.396539352	NA	0	0	0	33
4	3	2	51	92	56	7	5	5	8	38	18	20	30	80	0.39712963	NA	0	0	0	34
4	3	2	22	63	52	7	5	5	8	38	18	20	30	80	0.39775463	NA	0	0	0	35
4	3	2	12	65	76	7	5	5	8	38	18	20	30	80	0.398425926	NA	0	0	0	36
4	3	2	20	35	46	7	5	5	8	38	18	20	30	80	0.399143519	NA	0	0	0	37
4	3	2	13	71	100	7	5	5	8	38	18	20	30	80	0.399884259	NA	0	0	0	38
4	3	2	8	67	50	7	5	5	8	38	18	20	30	80	0.400671296	NA	0	0	0	39
4	3	2	19	112	48	7	5	5	8	38	18	20	30	80	0.401481481	NA	0	0	0	40
4	3	2	10	26	58	7	5	5	8	38	18	20	30	80	0.402349537	NA	0	0	0	41
4	3	2	22	119	58	7	5	5	8	38	18	20	30	80	0.403240741	NA	0	0	0	42
4	3	2	13	69	52	7	5	5	8	38	18	20	30	80	0.404155093	NA	0	0	0	43
4	3	2	25	98	48	7	5	5	8	38	18	20	30	80	0.405115741	NA	0	0	0	44
4	3	2	13	42	64	7	5	5	8	38	18	20	30	80	0.406111111	NA	0	0	0	45
4	3	2	19	99	56	7	5	5	8	38	18	20	30	80	0.407141204	NA	0	0	0	46
4	3	2	14	66	54	7	5	5	8	38	18	20	30	80	0.408194444	NA	0	0	0	47
4	3	2	5	80	56	7	5	5	8	38	18	20	30	80	0.409282407	NA	0	0	0	48
4	3	2	3	88	68	7	5	5	8	38	18	20	30	80	0.410393519	NA	0	0	0	49
4	3	2	14	107	50	7	5	5	8	38	18	20	30	80	0.411539352	NA	0	0	0	50
4	3	2	17	164	56	7	5	5	8	38	18	20	30	80	0.412719907	NA	0	0	0	51
4	3	2	6	143	46	7	5	5	8	38	18	20	30	80	0.413923611	NA	0	0	0	52
4	3	2	6	106	42	7	5	5	8	38	18	20	30	80	0.415150463	NA	0	0	0	53
4	3	2	16	110	62	7	5	5	8	38	18	20	30	80	0.416400463	NA	0	0	0	54
4	3	2	22	90	54	7	5	5	8	38	18	20	30	80	0.417685185	1	0	0	0	55
4	3	2	8	120	64	7	5	5	8	38	18	20	30	80	0.418993056	3	0	0	0	56
5	1	1	6	16	42	21	26	26	7	60	70	41	30	50	0.424618056	4	0	0	0	-13
5	1	1	72	157	38	21	26	26	7	60	70	41	30	50	0.423240741	5	16	0	0	-12
5	1	1	136	297	34	21	26	26	7	60	70	41	30	50	0.421875	2	0	0	0	-11
5	1	1	170	149	36	21	26	26	7	60	70	41	30	50	0.420532407	7	16	0	0	-10
5	1	1	54	78	42	21	26	26	7	60	70	41	30	50	0.419212963	13	0	0	0	-9
5	1	1	159	263	28	21	26	26	7	60	70	41	30	50	0.417916667	4	16	0	0	-8
5	1	1	96	138	46	21	26	26	7	60	70	41	30	50	0.416655093	10	0	0	0	-7
5	1	1	10	73	26	21	26	26	7	60	70	41	30	50	0.415405093	62	16	0	0	-6
5	1	1	114	144	42	21	26	26	7	60	70	41	30	50	0.414178241	21	0	0	0	-5
5	1	1	104	137	8	21	26	26	7	60	70	41	30	50	0.412986111	1	16	0	0	-4
5	1	1	103	221	28	21	26	26	7	60	70	41	30	50	0.411805556	8	0	0	0	-3
5	1	1	94	99	20	21	26	26	7	60	70	41	30	50	0.410671296	15	0	0	100	-2
5	1	1	78	93	38	21	26	26	7	60	70	41	30	50	0.409548611	13	0	0	100	-1
5	2	1	85	161	28	20	15	40	10	50	35	30	30	53.2	0.408460648	6	0	0	100	0
5	2	1	60	83	10	20	15	40	10	50	35	30	30	53.2	0.407407407	8	0	0	100	1
5	2	1	112	72	22	20	15	40	10	50	35	30	30	53.2	0.406377315	3	0	0	100	2
5	2	1	96	99	4	20	15	40	10	50	35	30	30	53.2	0.405381944	2	0	0	100	3
5	2	1	95	68	32	20	15	40	10	50	35	30	30	53.2	0.404421296	4	0	0	100	4
5	2	1	45	43	24	20	15	40	10	50	35	30	30	53.2	0.40349537	9	0	0	100	5
5	2	1	41	31	32	20	15	40	10	50	35	30	30	53.2	0.402592593	13	0	0	100	6
5	2	1	46	60	32	20	15	40	10	50	35	30	30	53.2	0.401736111	6	0	0	100	7
5	2	1	45	52	64	20	15	40	10	50	35	30	30	53.2	0.400115741	3	0	0	100	9
5	2	1	31	30	36	20	15	40	10	50	35	30	30	53.2	0.399363426	10	0	0	100	10
5	2	1	65	67	34	20	15	40	10	50	35	30	30	53.2	0.398645833	1	0	0	100	11
5	2	1	59	53	36	20	15	40	10	50	35	30	30	53.2	0.397962963	3	0	0	100	12
5	2	1	55	60	26	20	15	40	10	50	35	30	30	53.2	0.397326389	3	0	0	100	13
5	2	1	70	60	36	20	15	40	10	50	35	30	30	53.2	0.396724537	3	0	0	100	14
5	2	1	54	49	42	20	15	40	10	50	35	30	30	53.2	0.396157407	1	0	0	100	15
5	2	1	55	45	26	20	15	40	10	50	35	30	30	53.2	0.395648148	NA	0	0	100	16
5	2	1	71	61	40	20	15	40	10	50	35	30	30	53.2	0.395162037	3	0	0	100	17
5	2	1	41	60	44	20	15	40	10	50	35	30	30	53.2	0.394722222	3	0	0	100	18
5	2	1	62	50	24	20	15	40	10	50	35	30	30	53.2	0.394328704	NA	0	0	100	19
5	2	1	80	57	100	20	15	40	10	50	35	30	30	53.2	0.393969907	2	0	0	100	20
5	2	1	35	35	44	20	15	40	10	50	35	30	30	53.2	0.393657407	3	0	0	100	21
5	2	1	39	62	22	20	15	40	10	50	35	30	30	53.2	0.393391204	1	0	0	100	22
5	2	1	77	65	42	20	15	40	10	50	35	30	30	53.2	0.393159722	6	0	0	100	23
5	2	1	30	44	30	20	15	40	10	50	35	30	30	53.2	0.392986111	21	16	0	100	24
5	2	1	40	70	40	20	15	40	10	50	35	30	30	53.2	0.392847222	9	0	0	100	25
5	2	1	52	47	20	20	15	40	10	50	35	30	30	53.2	0.392743056	3	16	0	100	26
5	2	1	40	42	20	20	15	40	10	50	35	30	30	53.2	0.392696759	3	0	0	100	27
5	3	1	22	59	92	20	2	6	9	20	30	8	30	54	0.392685185	7	16	0	100	28
5	3	1	38	46	4	20	2	6	9	20	30	8	30	54	0.392800926	9	16	0	100	30
5	3	1	36	47	100	20	2	6	9	20	30	8	30	54	0.392928241	1	0	0	100	31
5	3	1	4	0	100	20	2	6	9	20	30	8	30	54	0.393101852	3	16	0	100	32
5	3	1	19	33	100	20	2	6	9	20	30	8	30	54	0.393310185	14	0	0	100	33
5	3	1	5	22	100	20	2	6	9	20	30	8	30	54	0.393564815	2	16	0	100	34
5	3	1	12	19	14	20	2	6	9	20	30	8	30	54	0.393865741	36	0	0	100	35
5	3	1	53	58	34	20	2	6	9	20	30	8	30	54	0.394201389	5	16	0	100	36
5	3	1	39	57	34	20	2	6	9	20	30	8	30	54	0.394583333	19	0	0	100	37
5	3	1	44	52	12	20	2	6	9	20	30	8	30	54	0.395011574	140	16	0	100	38
5	3	1	23	56	22	20	2	6	9	20	30	8	30	54	0.395486111	NA	0	0	100	39
5	3	1	18	64	34	20	2	6	9	20	30	8	30	54	0.39599537	NA	16	0	100	40
5	3	1	22	50	38	20	2	6	9	20	30	8	30	54	0.396539352	NA	0	0	100	41
5	3	1	29	36	22	20	2	6	9	20	30	8	30	54	0.39712963	NA	16	0	100	42
5	3	1	6	18	4	20	2	6	9	20	30	8	30	54	0.398425926	NA	16	0	100	44
5	3	1	33	54	30	20	2	6	9	20	30	8	30	54	0.399143519	NA	0	0	100	45
5	3	1	30	44	100	20	2	6	9	20	30	8	30	54	0.399884259	NA	16	0	100	46
5	3	1	24	45	22	20	2	6	9	20	30	8	30	54	0.400671296	NA	0	0	100	47
5	3	1	26	30	36	20	2	6	9	20	30	8	30	54	0.401481481	NA	16	0	100	48
5	3	1	12	24	100	20	2	6	9	20	30	8	30	54	0.402349537	NA	0	0	100	49
5	3	1	15	46	22	20	2	6	9	20	30	8	30	54	0.403240741	NA	16	0	100	50
5	3	1	15	51	36	20	2	6	9	20	30	8	30	54	0.404155093	NA	0	0	100	51
5	3	1	48	68	100	20	2	6	9	20	30	8	30	54	0.405115741	NA	16	0	100	52
5	3	1	13	37	30	20	2	6	9	20	30	8	30	54	0.406111111	NA	0	0	100	53
5	3	1	27	45	28	20	2	6	9	20	30	8	30	54	0.407141204	NA	16	0	100	54
5	3	1	18	19	100	20	2	6	9	20	30	8	30	54	0.408194444	NA	0	0	100	55
